# Supplementary material for: A Machine Learning-Based Prediction Model for Diabetic Kidney Disease in Korean Patients with Type 2 Diabetes Mellitus
Source: J Clin Med. 2025 Mar 18;14(6):2065. doi: 10.3390/jcm14062065 (PMC11942948; doi:10.3390/jcm14062065)
Supplement: Supplementary file 1 [file jcm-14-02065-s001.zip]

Archive with 1 entries (1 files):
- jcm-3485624-supplementary.pdf
